# Supplementary material for: Using the Symptom Patient Similarity Network to Explore the Difference between the Chinese and Western Medicine Pathways of Ischemic Stroke and its Comorbidities
Source: Evid Based Complement Alternat Med. 2021 Dec 1;2021:4961738. doi: 10.1155/2021/4961738 (PMC8654542; doi:10.1155/2021/4961738)
Supplement: Supplementary Materials — Table S1: enriched diseases of each subgroup. Table S2: enriched symptoms, herbs, and drugs of each subgroup. Table S3: pathways of each subgroup. [file 4961738.f1.zip]

Archive with 3 entries (3 files):
- 4961738.f1/Table S1 Enriched diseases of each subgroup.docx
- 4961738.f1/Table S2 Enriched symptoms, herbs and drugs of each subgroup.docx
- 4961738.f1/Table S3 Pathways of each subgroup.docx
